# Supplementary material for: Autophagy activity contributes to the impairment of social recognition in Epac2−/− mice
Source: Mol Brain. 2021 Jun 28;14:100. doi: 10.1186/s13041-021-00814-6 (PMC8240198; doi:10.1186/s13041-021-00814-6)
Supplement: Supplementary file 2 — Additional file 2. Supplemental excel files. [file 13041_2021_814_MOESM2_ESM.xlsx]

## Sheet: Fig1B
	DW	CQ	DW	CQ			WT animal ID
1	1	5	3	23			16 w WT 60
2	2	16	6	26			16 w WT 63
3	1	11	3	22			16 w WT 69
4	4	5	1	15			16 w WT 678
5	1	12	4	13
6	1	10	1	13
7	1	13	1	18
8	2	12	3	20
9	1	18	2	18
10		18	5	17
11				18
12				31
13				21
14				17

## Sheet: Fig1B-1
Table Analyzed	TP ICC
One-way analysis of variance
P value	< 0.0001
P value summary	***
Are means signif. different? (P < 0.05)	Yes
Number of groups	4
F	55.07
R squared	0.8051
Bartlett's test for equal variances
Bartlett's statistic (corrected)	18.76
P value	0.0003
P value summary	***
Do the variances differ signif. (P < 0.05)	Yes
ANOVA Table	SS	df	MS
Treatment (between columns)	2397	3	799.1
Residual (within columns)	580.4	40	14.51
Total	2978	43
Tukey's Multiple Comparison Test	Mean Diff.	q	Significant? P < 0.05?	Summary	95% CI of diff
DW vs CQ	-10.44	8.44	Yes	***	-15.14 to -5.753
DW vs DW	-1.899	1.569	No	ns	-6.488 to 2.690
DW vs CQ	-17.87	15.53	Yes	***	-22.24 to -13.51
CQ vs DW	8.545	7.261	Yes	***	4.084 to 13.01
CQ vs CQ	-7.429	6.661	Yes	***	-11.66 to -3.201
DW vs CQ	-15.97	14.72	Yes	***	-20.09 to -11.86

## Sheet: Fig1D
	WT-	WT+		KO-	KO+
WT1_16wks	1	1.44688	KO1_16wks	1.62193	1.8328
WT2_16wks	1	1.37172	KO2_16wks	0.995567	1.63202
WT2_16wks	1	1.37172	KO3_16wks	0.907619	1.0996
WT5_over 17ws	1	1.18222	KO5_over 17ws	1.18939	1.70686
WT7_over 17ws	1	1.52879	KO6_over 17ws	1.70909	2.5246
WT7_over 17ws	1	1.52879	KO7_over 17ws	1.27032	1.95714
WT8_over 17ws	1	1.69707	KO8_over 17ws	0.825755	1.26628

## Sheet: Fig1D-1
Table Analyzed	LC3B
One-way analysis of variance
P value	0.0012
P value summary	**
Are means signif. different? (P < 0.05)	Yes
Number of groups	4
F	7.3
R squared	0.4771
Bartlett's test for equal variances
Bartlett's statistic (corrected)
P value
P value summary	ns
Do the variances differ signif. (P < 0.05)	No
ANOVA Table	SS	df	MS
Treatment (between columns)	1.989	3	0.663
Residual (within columns)	2.18	24	0.09083
Total	4.169	27
Tukey's Multiple Comparison Test	Mean Diff.	q	Significant? P < 0.05?	Summary	95% CI of diff
WT- vs WT+	-0.4467	3.922	Yes	*	-0.8911 to -0.002382
WT- vs KO-	-0.2171	1.906	No	ns	-0.6615 to 0.2273
WT- vs KO+	-0.717	6.295	Yes	***	-1.161 to -0.2727
WT+ vs KO-	0.2296	2.016	No	ns	-0.2147 to 0.6740
WT+ vs KO+	-0.2703	2.373	No	ns	-0.7147 to 0.1741
KO- vs KO+	-0.4999	4.389	Yes	*	-0.9443 to -0.05559

## Sheet: Fig1E
	WT-	WT+		KO-	KO+
WT1_16wks	1	1.76849	KO1_16wks	1.1121	1.54114
WT2_16wks	1	1.40061	KO2_16wks	1.10685	1.58631
WT2_16wks	1	1.40061	KO3_16wks	0.794353	1.38959
WT5_over 17ws	1	1.57694	KO5_over 17ws	1.38873	2.28517
WT7_over 17ws	1	1.45801	KO6_over 17ws	1.07945	1.21674
WT7_over 17ws	1	1.45801	KO7_over 17ws	1.35068	1.52294
WT8_over 17ws	1	1.19287	KO8_over 17ws	0.648962	1.01554

## Sheet: Fig1E-1
Table Analyzed	GABARAPL1
One-way analysis of variance
P value	0.0011
P value summary	**
Are means signif. different? (P < 0.05)	Yes
Number of groups	4
F	7.382
R squared	0.4799
Bartlett's test for equal variances
Bartlett's statistic (corrected)
P value
P value summary	ns
Do the variances differ signif. (P < 0.05)	No
ANOVA Table	SS	df	MS
Treatment (between columns)	1.455	3	0.485
Residual (within columns)	1.577	24	0.0657
Total	3.032	27
Tukey's Multiple Comparison Test	Mean Diff.	q	Significant? P < 0.05?	Summary	95% CI of diff
WT- vs WT+	-0.4651	4.801	Yes	*	-0.8430 to -0.08716
WT- vs KO-	-0.06873	0.7095	No	ns	-0.4467 to 0.3092
WT- vs KO+	-0.5082	5.246	Yes	**	-0.8861 to -0.1303
WT+ vs KO-	0.3963	4.091	Yes	*	0.01842 to 0.7743
WT+ vs KO+	-0.04313	0.4452	No	ns	-0.4210 to 0.3348
KO- vs KO+	-0.4395	4.536	Yes	*	-0.8174 to -0.06155

## Sheet: Fig1G
	Epac2+/+		Epac2-/-
WT1_16wks	0.490278	KO1_16wks	1.1305
WT2_16wks	0.875692	KO2_16wks	0.961166
WT3_16wks	1	KO3_16wks	0.673199
WT4_16wks	0.989319	KO4_16wks	0.452365
WT5_over 17ws	0.833847	KO5_over 17ws	0.93124
WT6_over 17ws	1	KO6_over 17ws	1.27919
WT7_over 17ws	1.03672	KO7_over 17ws	1.13381
WT8_over 17ws	1
WT9_over 17ws	1.20552

## Sheet: Fig1G-1
Table Analyzed	mTOR
Column A	Epac2+/+
vs	vs
Column B	Epac2-/-
Unpaired t test
P value	0.9965
P value summary	ns
Are means signif. different? (P < 0.05)	No
One- or two-tailed P value?	Two-tailed
t, df	t=0.004409 df=14
How big is the difference?
Mean ± SEM of column Ae	0.9368 ?0.06569 N=9

## Sheet: Fig1H
	Epac2+/+		Epac2-/-
WT1_16wks	1.01051	KO1_16wks	1.02348
WT2_16wks	0.966732	KO2_16wks	1.00214
WT3_16wks	1	KO3_16wks	1.22389
WT4_16wks	1.17327	KO4_16wks	1.44401
WT5_over 17ws	1.38355	KO5_over 17ws	0.900579
WT6_over 17ws	1	KO6_over 17ws	0.960738
WT7_over 17ws	1.39752	KO7_over 17ws	0.990068
WT8_over 17ws	1
WT9_over 17ws	1.11179

## Sheet: Fig1H-1
Table Analyzed	p70S6 Kinase
Column A	Epac2+/+
vs	vs
Column B	Epac2-/-
Unpaired t test
P value	0.678
P value summary	ns
Are means signif. different? (P < 0.05)	No
One- or two-tailed P value?	Two-tailed
t, df	t=0.4240 df=14
How big is the difference?
Mean ± SEM of column Ae	1.116 ?0.05626 N=9_x000F_
Mean ± SEM of column Be	1.078 ?0.07187 N=7_x000F_
Difference between means	0.03809 ?0.08983=
95% confidence interval	-0.1546 to 0.2308
R squared	0.01268
F test to compare variances
F,DFn, Dfd	1.269, 6, 8
P value	0.7343
P value summary	ns
Are variances significantly different?	No

[truncated: 30 more sheets: Fig1I, Fig1I-1, Fig1I-2, Fig1I-3, Fig1I-4, Fig1I-5, Fig1I-6, Fig1I-7, Fig1I-8, Fig1I-9, Fig1I-10, Fig1I-11, Fig1J, Fig1J-1, Fig1L, Fig1L-1, Fig1L-2, Fig1L-3, Fig1L-4, Fig1L-5 …]
